# Supplementary material for: Construction of Osteosarcoma Diagnosis Model by Random Forest and Artificial Neural Network
Source: J Pers Med. 2023 Feb 28;13(3):447. doi: 10.3390/jpm13030447 (PMC10056981; doi:10.3390/jpm13030447)
Supplement: Supplementary file 1 [file jpm-13-00447-s001.zip › Supplementary tables.xlsx]

## Sheet: Table S1 amp_genes.conf_90
cytoband	14q11.2	6p21.1	7p14.1	8q24.21	1q21.2	19q12	17p11.2	15q26.3	17p11.2	4q12	17p11.2	3q29	17p12	1q21.1	6p21.2	1q21.3	13q34	19q11	7q34	17p13.1	16q22.2	1p31.1	7p22.1	8q23.3	8q22.3	19p13.2	5p13.1	15q24.3	17q25.1	11q22.2	22q11.21	1p31.2	1q24.3	5p15.33	5q11.2	12p13.33	2q22.3	8q11.21	2p22.3	8q24.22	20p13	2q11.2	17p13.1	12q14.1	17q21.2	1p22.1
q value	1.3215e-19	5.6283e-15	2.2745e-09	3.609e-15	1.2308e-10	4.715e-11	1.3763e-25	6.4377e-07	3.9886e-15	1.6495e-05	5.4017e-22	4.8324e-05	2.9956e-23	1.8774e-06	1.3964e-11	1.4039e-07	0.00043463	6.1131e-08	0.0012825	7.2075e-13	0.004933	0.00044852	0.0024974	5.6208e-09	2.5429e-06	0.014691	0.0084353	0.0012473	0.017421	0.024674	0.045155	0.033704	0.0011735	0.048454	0.10005	0.11376	0.11597	0.12336	0.12336	1.6162e-08	0.18284	0.18991	1.5504e-08	0.21963	0.16863	0.019313
residual q value	1.3215e-19	1.0908e-09	5.0451e-09	1.8048e-08	4.7877e-08	1.4429e-07	2.0311e-07	7.4719e-06	1.0568e-05	1.6495e-05	1.744e-05	4.8324e-05	0.00011044	0.00011108	0.00012399	0.00014131	0.00043463	0.0012082	0.0012825	0.0029121	0.004933	0.0058006	0.006726	0.006726	0.01392	0.014691	0.017421	0.020286	0.024056	0.024674	0.045155	0.04735	0.075531	0.085719	0.11115	0.11376	0.11597	0.12336	0.12597	0.1752	0.18284	0.19367	0.19762	0.21963	0.23237	0.24156
wide peak boundaries	chr14:22828173-22950615	chr6:44901153-44916342	chr7:38318455-38331278	chr8:128582113-129006518	chr1:150108470-150839773	chr19:30293519-30321374	chr17:17705353-17857327	chr15:99126723-99652591	chr17:20392084-20427369	chr4:53891686-55104886	chr17:18485477-18636064	chr3:192879740-192882434	chr17:15907549-16122730	chr1:145400981-145438579	chr6:38595263-38648532	chr1:152768271-152894563	chr13:111309937-115169878	chr19:28168667-28248642	chr7:142474797-142481578	chr17:9758387-11026362	chr16:70855557-71202642	chr1:75423929-84831954	chr7:1-7980199	chr8:115640996-118186233	chr8:103123184-104783666	chr19:13004069-13218546	chr5:38359314-44206703	chr15:76891377-76895767	chr17:62909495-81195210	chr11:101688458-104572319	chr22:19638467-20283966	chr1:62467444-72768457	chr1:170329131-173670776	chr5:1032458-1436913	chr5:57323837-57332282	chr12:865854-875799	chr2:146866244-146866852	chr8:49164056-50120747	chr2:34714123-34717574	chr8:133385600-134255204	chr20:1571371-1581192	chr2:95322396-104211132	chr17:7587953-7928819	chr12:57973975-58717425	chr17:39422362-39430317	chr1:91803974-95708344
genes in wide peak	[DAD1]	SUPT3H	[TARP]	hsa-mir-1205	hsa-mir-4257	CCNE1	hsa-mir-33b	IGF1R	KRT16P3	PDGFRA	FOXO3B	[HRASLS]	PIGL	TXNIP	GLO1	IVL	ATP4B	[LOC148189]	PRSS2	MYH1	HYDIN	ACADM	hsa-mir-589	RAD21	hsa-mir-3151	CALR	hsa-mir-1274a	SCAPER	hsa-mir-3186	BIRC2	hsa-mir-1286	hsa-mir-186	hsa-mir-199a-2	SLC6A3	[PLK2]	WNK1	[PABPC1P2]	SNAI2	[MYADML]	KCNQ3	SIRPB1	hsa-mir-3127	CHD3	hsa-mir-26a-2	[KRTAP9-9]	hsa-mir-760
				hsa-mir-1204	ARNT		SREBF1	SYNM		CHIC2	TRIM16L		NCOR1	HFE2	BTBD9	SMCP	F7		TRY6	MYH2		MSH4	hsa-mir-339	TRPS1	ATP6V1C1	FARSA	C6		hsa-mir-1250	BIRC3	hsa-mir-1306	hsa-mir-1262	hsa-mir-1295	TERT				EFCAB1		SLA		ADRA2B	EFNB3	CDK4		ABCA4
				MYC	CTSK		RAI1	PGPEP1L		FIP1L1	TBC1D28		TTC19			LCE1A	F10			MYH3		PRKACB	ACTB	EIF3H	ODF1	GCDH	C7		hsa-mir-4316	MMP1	hsa-mir-185	hsa-mir-3117	FASLG	SLC12A7				C8orf22		TG		CNGA3	GUCY2D	CYP27B1		BRDT
				PVT1	CTSS		TOM1L2	MIR4714		LNX1	CCDC144B					LCE1B	GAS6			MYH4		PTGFR	GNA12	UTP23	KLF10	LYL1	C9		hsa-mir-636	MMP3	ARVCF	hsa-mir-101-1	FMO1	CLPTM1L						WISP1		COX5B	TP53	B4GALNT1		CNN3
				MIR1205	ECM1		MIR33B			SCFD2	ZNF286B					LCE1C	ING1			MYH8		RABGGTB	GPER	SLC30A8	FZD6	NFIX	DAB2		hsa-mir-635	MMP7	COMT	hsa-mir-3116-2	FMO2	NKD2						NDRG1		DUSP2	KCNAB3	KIF5A		DR1
				MIR1204	ENSA					GSX2						LCE1D	LAMP1			RCVRN		FUBP1	LFNG	C8orf85	RIMS2	RAD23A	FYB		hsa-mir-548d-2	MMP8	GP1BB	AK4	FMO3	SLC6A19						LRRC6		IL1R1	KDM6B	METTL1		F3
					MCL1					RPL21P44						LCE6A	GRK1			SCO1		PIGK	NUDT1	RAD21-AS1	DCAF13	TRMT1	GHR		hsa-mir-634	MMP10	2023-09-05	CTH	FMO4	SLC6A18						PHF20L1		INPP4A	WRAP53	TSPAN31		GFI1
					PRPF3												SOX1			GAS7		IFI44	PDGFA	MIR3610	RRM2B	GADD45GIP1	HMGCS1		AANAT	MMP12	RANBP1	GADD45A	MYOC	MIR4457						HPYR1		AFF3	TRAPPC1	TSFM		GCLM
					VPS45												TFDP1			MYH13		IFI44L	PMS2	LINC00536	UBR5	DAND5	LIFR		ACOX1	MMP13	TBX1	IL12RB2	PIGC	MIR4635						TMEM71		MAL	LSMD1	CTDSP2		ABCD3
					RPRD2												CUL4A			GLP2R		DNAJB4	PRKAR1B		AZIN1	SYCE2	OXCT1		ACTG1	MMP20	TXNRD2	JAK1	PRRX1									NPAS2	TMEM88	AVIL		SNORD21
					CA14												PROZ			C17orf48		USP33	RAC1		BAALC		PRKAA1		BIRC5	YAP1	TRMT2A	LEPR	TOP1P1									RPL31	CNTROB	OS9		RPL5
					APH1A												ARHGEF7			TMEM220		LPHN2	RPA3		SLC25A32		PTGER4		APOH	KIAA1377	ZDHHC8	ROR1	TNFSF4									SLC9A2	RPL29P2	METTL21B		TGFBR3
					PLEKHO1												CDC16			PIRT		ZZZ3	FSCN1		NCALD		RPL37		ARHGDIA	MMP27	DGCR8	PDE4B	VAMP4									ZAP70	CYB5D1	SLC26A10		EVI5
					MRPS21												TUBGCP3			LOC100289255		AK5	ZNF12		CTHRC1		SEPP1		CACNG1	DYNC2H1	GNB1L	PGM1	TNFSF18									ZNF2	DNAH2	PIP4K2C		CDC7
					ADAMTSL4												RASA3					SNORD45B	AIMP2		C8orf56		ZNF131		CD7	PDGFD	RTN4R	PIN1P1	PRDX6									IL1R2	LOC284023	XRCC6BP1		BCAR3
					GOLPH3L												ATP11A					SNORD45A	MAFK		MIR3151		OSMR		CDK3	DCUN1D5	C22orf29	PTGER3	PRRC2C									IL18RAP	SCARNA21	2023-03-09		ARHGAP29
					C1orf54												MCF2L					GIPC2	MAD1L1		LOC100499183		PAIP1		CSNK1D	C11orf70	C22orf25	RPE65	DNM3									IL1RL2		ARHGEF25		GLMN
					TARS2												TMCO3					ELTD1	EIF3B				NNT		SLC25A10	TMEM123	LOC150197	USP1	C1orf9									IL18R1		AGAP2		MTF2
					ANP32E												DCUN1D2					TTLL7	CYTH3				TTC33		EVPL	ANGPTL5	LOC284865	DIRAS3	METTL13									IL1RL1		DTX3		KIAA1107
					HORMAD1												ANKRD10					ST6GALNAC5	KIAA0415				FBXO4		BPTF	DDI1	LOC388849	SRSF11	C1orf129									CIAO1		MIR26A2		RWDD3
					C1orf51												PCID2					NEXN	KDELR2				CCL28		FASN	LOC100288077	MIR185	ZRANB2	GORAB									MAP4K4		LOC100130776		SNORA66
					MIR4257												UPF3A					ASB17	ADAP1				C5orf28		FDXR	MIR4693	MIR1286	DNAJC6	C1orf105									CHST10		LOC100506844		DNTTIP2
																	CARS2					SAMD13	IQCE				CARD6		FOXJ1		MIR1306	INSL5	SLC9A11									EIF5B				TMED5
																	GRTP1					MGC27382	SUN1				HEATR7B2		GAA		MIR3618	INADL	ANKRD45									ACTR1B				FNBP1L
																	ADPRHL1					SLC44A5	WIPI2				EGFLAM		GALK1		SEPT5-GP1BB	HHLA3	FMO6P									TXNDC9				RPAP2
																	TEX29					ST6GALNAC3	INTS1				LOC153684		GCGR		MIR4761	SLC35D1	MIR199A2									ARID5A				SLC44A3
																	SPACA7					FAM73A	EIF2AK1				NIM1		UTS2R			ITGB3BP	MIR214									TBC1D8				TMEM56
																	LINC00346					UOX	SNX8				RICTOR		GPS1			SERBP1	LOC730159									MGAT4A				HFM1
																	CHAMP1					LHX8	FTSJ2				C5orf51		GRB2			FOXD3	MIR1295A									SNRNP200				ALG14
																	FAM70B					SNORD45C	GET4				PLCXD3		GRIN2C			ANGPTL3	MIR3120									NCAPH				EPHX4
																	C13orf35						CCZ1				C5orf34		H3F3B			ALG6	LOC100506023									TMEM131				BTBD8
																	FLJ44054						MIOS				C5orf39		ICT1			L1TD1	DNM3OS									UNC50				CCDC18
																	FLJ41484						RNF216				SNORD72		FOXK2			LEPROT										CNNM4				HSP90B3P
																	LINC00552						ZNF853				LOC648987		ITGB4			RAVER2										CNNM3				C1orf146
																	MCF2L-AS1						CYP2W1				CCDC152		KCNJ2			LRRC40										KCNIP3				FAM69A
																	LOC100506394						HEATR2				LOC100132356		KCNJ16			DEPDC1										FAHD2A				LOC729970
																							ZDHHC4				MIR3650		KPNA2			GNG12										ANKRD39				MIR760
																							CHST12				LOC100506548		LGALS3BP			LRRC7										FAM178B				LOC100129046
																							RADIL						LLGL2			CACHD1										MRPL30				LOC100131564
																							PAPOLB						MAFG			MIER1										REV1				TMEM56-RWDD3
																							C1GALT1						NPTX1			DLEU2L										LIPT1
																							FAM20C						P4HB			WDR78										SEMA4C
																							RBAK						PDE6G			WLS										C2orf29
																							C7orf26						PRKAR1A			ANKRD13C										TMEM127
																							MICALL2						PRKCA			SGIP1										KANSL3
																							FBXL18						MAP2K6			EFCAB7										STARD7
																							TTYH3						PRPSAP1			ATG4C										ANKRD36B
																							USP42						PSMD12			DOCK7										MRPS5
																							PSMG3						PYCR1			UBE2U										PDCL3
																							C7orf50						PCYT2			IL23R										TSGA10
																							CARD11						RAC3			KANK4										LMAN2L
																							TNRC18						RFNG			LINC00466										MFSD9
																							C7orf70						RPL38			TCTEX1D1										ZNF514
																							ZFAND2A						MRPL12			NEGR1										FER1L5
																							COX19						SEC14L1			C1orf141										LOC90499
																							KIAA1908						SECTM1			MIR101-1										NEURL3
																							GPR146						SRSF2			MIR186										NMS
																							AMZ1						SGSH			ZRANB2-AS1										LYG1
																							TMEM184A						SUMO2			LOC100289178										MITD1
																							BRAT1						SOX9			MIR1262										TRIM43
																							SDK1						SRP68			MIR3117										TMEM182
																							FOXK1						SSTR2			MIR3671										TEKT4
																							MMD2						TBCD			MIR4794										C2orf15
																							DAGLB						TIMP2			NEGR1-IT1										PROM2
																							CCZ1B						TK1			ZRANB2-AS2										GPAT2
																							SLC29A4						AXIN2													ITPRIPL1
																							RSPH10B						CBX4													FAHD2B
																							TFAMP1						DNAH17													LONRF2
																							UNCX						RGS9													VWA3B
																							COL28A1						GALR2													CREG2
																							LOC389458						SPHK1													ANKRD23
																							ELFN1						SOCS3													LYG2
																							GRID2IP						SLC16A6													RNF149
																							ZNF815						SLC16A5													LOC285033
																							RNF216P1						SLC16A3													C2orf55
																							PMS2CL						SYNGR2													ANKRD36
																							FLJ44511						HGS													SLC9A4
																							LOC442497						CYTH1													ASTL
																							MIR339						SLC9A3R1													LOC442028
																							ZNF890P						COG1													COA5
																							OCM						RECQL5													TRIM43B
																							MIR589						PGS1													SNORD89
																							RSPH10B2						AATK													LOC728537
																							LOC729852						KIAA0195													ANKRD20A8P
																							LOC100131257						EIF4A3													LOC729234
																							LOC100288524						HELZ													RFX8
																							RBAK-LOC389458						ALYREF													MIR3127
																							MIR4648						ABCA10													LOC100506123
																							MIR4655						ABCA9													MIR4772
																							MIR4656						ABCA8
																													BAIAP2
																													ATP5H
																													ST6GALNAC2
																													GNA13
																													2023-09-09
																													CD300C
																													RAB40B
																													CD300A
																													TMC6
																													ARSG
																													AZI1
																													GGA3
																													JMJD6
																													EXOC7
																													ABCA6
																													ABCA5
																													KCTD2
																													WBP2
																													CDC42EP4
																													FSCN2
																													NOL11
																													NAT9
																													PITPNC1
																													NARF
																													CACNG5
																													CACNG4
																													SAP30BP
																													NT5C
																													CDR2L
																													MRPS7
																													HN1
																													DCXR
																													AMZ2
																													ANAPC11
																													SIRT7
																													SDK2
																													FAM20A
																													TMEM104
																													C17orf80
																													CCDC40
																													WIPI1
																													NPLOC4
																													ST6GALNAC1
																													GPRC5C
																													WDR45L
																													CBX8
																													MIF4GD
																													CASKIN2
																													RPTOR
																													BAHCC1
																													USP36
																													RNF213
																													TNRC6C
																													SLC25A19
																													UBE2O
																													DUS1L
																													FN3K
																													DNAI2
																													ENGASE
																													MRPL38
																													ASPSCR1
																													CARD14
																													MFSD11
																													C17orf62
																													ARMC7
																													CHMP6
																													RHBDF2
																													FN3KRP
																													C17orf101
																													ZNF750
																													NUP85
																													MYO15B
																													C17orf70
																													TSPAN10
																													QRICH2
																													CBX2
																													FAM104A
																													MGC16275
																													FBF1
																													UNK
																													TRIM47
																													MAFG-AS1
																													OTOP2
																													TTYH2
																													CYGB
																													RNF157
																													C1QTNF1
																													PPP1R27
																													METTL23
																													SLC38A10
																													CANT1
																													USH1G
																													CD300LB
																													KIF19
																													TBC1D16
																													AFMID
																													MGAT5B
																													C17orf56
																													B3GNTL1
																													RBFOX3
																													CD300LF
																													C17orf77
																													NOTUM
																													TMC8
																													CEP112
																													STRA13
																													LRRC45
																													SLC39A11
																													AMZ2P1
																													TRIM65
																													UNC13D
																													MYADML2
																													NPB
																													LINC00469
																													FADS6
																													C17orf28
																													TSEN54
																													FAM100B
																													TMEM235
																													CCDC57
																													HEXDC
																													C17orf58
																													SLC26A11
																													ENDOV
																													C17orf89
																													LINC00482
																													TMEM105
																													METRNL
																													RAB37
																													ENPP7
																													C17orf90
																													CCDC137
																													ARL16
																													CD300E
																													OTOP3
																													FAM195B
																													GPR142
																													ZACN
																													LRRC37A3
																													BTBD17
																													AATK-AS1
																													FLJ43681
																													KCNJ2-AS1
																													LINC00511
																													LOC400620
																													FLJ45079
																													TEX19
																													MXRA7
																													LOC440461
																													FLJ90757
																													MIR338
																													CPSF4L
																													C17orf109
																													LINC00338
																													SCARNA16
																													SNORD1A
																													SNORD1B
																													SNORD1C
																													MIR634
																													MIR635
																													MIR636
																													MIR657
																													PRCD
																													SNORA38B
																													C17orf110
																													LOC100131096
																													CD300LD
																													TEN1
																													C17orf99
																													LOC100287042
																													LOC100294362
																													MIR1250
																													MIR4316
																													MIR3065
																													MIR3186
																													LOC100499466
																													LOC100499467
																													MIR3678
																													MIR3615
																													LOC100507218
																													LOC100507246
																													LOC100507351
																													LOC100507410
																													TEN1-CDK3
																													MIR4739
																													MIR4738
																													MIR4740
																													MIR4524A
																													MIR4730
																													LOC100653515

## Sheet: Table S2.del_genes.conf_90
cytoband	3q13.31	4p16.3	9p21.3	11q14.1	1q44	11p15.4	6q16.3	7q35	13q14.2	3p26.3	2q22.3	17p13.1	5q34	17q21.2	6q16.3	12p13.31	5q11.2	4q35.2	10p15.3	3q26.31	10q11.22	8p23.1	4p16.1	3p14.2	15q11.2	10q21.3	2q37.3	4p11	20p13	10q23.31	13q13.3	3q26.1	8p11.22	22q13.33	14q31.1	15q24.3	18q23	5q35.3	11q25
q value	6.0909e-24	1.5439e-07	1.2892e-06	1.2226e-05	2.3543e-05	3.9368e-05	1.3415e-05	0.00057841	0.00023791	0.00044966	0.0001618	0.0041128	0.0026208	0.008946	0.00037752	0.010373	0.013464	0.01651	0.020947	0.01451	0.020947	0.029032	0.013464	0.020278	0.057942	0.036352	0.013464	0.12162	0.12162	0.059936	0.034317	0.10649	0.06375	0.17344	0.17766	0.16991	0.20076	0.11235	0.14708
residual q value	7.9555e-24	8.8286e-07	1.2892e-06	1.9266e-05	2.3543e-05	3.9368e-05	0.0005333	0.00057841	0.00097143	0.0014345	0.0014681	0.0041128	0.0043302	0.008946	0.010373	0.010373	0.013464	0.01651	0.020947	0.0222	0.037974	0.048493	0.053371	0.06375	0.067629	0.10098	0.10337	0.12162	0.12162	0.12342	0.12857	0.14991	0.16991	0.17344	0.17766	0.19009	0.20076	0.20279	0.22211
wide peak boundaries	chr3:116608215-116623572	chr4:1-65868	chr9:21892181-22024350	chr11:84152963-84178043	chr1:248743321-248759301	chr11:4970286-4973724	chr6:101750521-101791797	chr7:146832859-146876883	chr13:48898810-48907196	chr3:1-196271	chr2:146865286-146866551	chr17:7526588-7584097	chr5:165113694-165175254	chr17:39423042-39423409	chr6:103747534-103751450	chr12:9640037-9692675	chr5:57330227-57332363	chr4:190913430-191154276	chr10:131930-174686	chr3:174903494-174917364	chr10:48978018-49038500	chr8:7219869-7254333	chr4:10210169-10228791	chr3:60486953-60547722	chr15:20810668-21137521	chr10:67308311-67314437	chr2:241318426-243199373	chr4:49586629-49655937	chr20:1572170-1580461	chr10:89601482-89626642	chr13:38068810-38086542	chr3:162513305-162529471	chr8:39233132-39342852	chr22:50707531-51304566	chr14:79458812-79540066	chr15:76891377-76895070	chr18:77926977-78077248	chr5:180378800-180417636	chr11:134880743-135006516
genes in wide peak	[LSAMP-AS3]	ZNF595	CDKN2A	DLG2	OR2T10	[OR51A4]	[GRIK2]	CNTNAP2	RB1	[CHL1]	[PABPC1P2]	ATP1B2	[ODZ2]	[KRTAP9-9]	[GRIK2]	[DDX12P]	[PLK2]	DUX4	[ZMYND11]	NAALADL2	[BMS1P5]	ZNF705G	[WDR1]	FHIT	hsa-mir-3118-4	[CTNNA3]	hsa-mir-3133	[CWH43]	SIRPB1	PTEN	[LINC00547]	[LOC647107]	ADAM3A	ACR	NRXN3	SCAPER	PARD6G	BTNL3	[LOC283177]
		ZNF718	CDKN2B									SHBG						DUX2							NBEAP1		hsa-mir-149			CFL1P1			ADAM5P	ARSA			LOC100130522
			C9orf53									TP53						DUX4L4							POTEB		AGXT			KLLN				CHKB
			CDKN2B-AS1									SAT2						FRG2							NF1P2		KIF1A							CPT1B
																		DUX4L6									BOK							TYMP
																		DUX4L5									DTYMK							MAPK11
																		DUX4L3									GPC1							SBF1
																		DUX4L2									GPR35							PPP6R2
																		LOC100288255									HDLBP							SCO2
																											2023-09-02							RABL2B
																											PDCD1							MAPK8IP2
																											PPP1R7							PLXNB2
																											FARP2							NCAPH2
																											STK25							MIOX
																											CAPN10							ADM2
																											PASK							SHANK3
																											ATG4B							LMF2
																											SNED1							KLHDC7B
																											ANO7							RPL23AP82
																											THAP4							CHKB-CPT1B
																											ANKMY1							FAM116B
																											RNPEPL1							ODF3B
																											GAL3ST2							SYCE3
																											C2orf54							LOC100144603
																											ING5
																											NEU4
																											MTERFD2
																											LOC200772
																											CXXC11
																											DUSP28
																											AQP12A
																											MIR149
																											AQP12B
																											D2HGDH
																											LOC728323
																											PP14571
																											BOK-AS1
